# Supplementary material for: Structural Significance of Hydrophobic and Hydrogen Bonding Interaction for Nanoscale Hybridization of Antiseptic Miramistin Molecules with Molybdenum Disulfide Monolayers
Source: Molecules. 2023 Feb 10;28(4):1702. doi: 10.3390/molecules28041702 (PMC9966762; doi:10.3390/molecules28041702)
Supplement: Supplementary file 1 [file molecules-28-01702-s001.zip]

Archive with 1 entries (1 files):
- molecules-2205047-supplementary.pdf
